# Supplementary material for: Microfluidic Biosensors for the Detection of Motile Plant Zoospores
Source: Biosensors (Basel). 2025 Feb 21;15(3):131. doi: 10.3390/bios15030131 (PMC11940179; doi:10.3390/bios15030131)
Supplement: Supplementary file 1 [file biosensors-15-00131-s001.zip]

Archive with 5 entries (5 files):
- Supporting File S1.docx
- Video S1.mp4
- Video S2.mp4
- Video S3.mp4
- Video S4.mp4
